# Supplementary material for: Stability of a one-dimensional morphoelastic model for post-burn contraction
Source: J Math Biol. 2021 Aug 5;83(3):24. doi: 10.1007/s00285-021-01648-5 (PMC8342404; doi:10.1007/s00285-021-01648-5)
Supplement: Supplementary file 1 — Supplementary material 1 (zip 129688 KB) [file 285_2021_1648_MOESM1_ESM.zip]

Archive with 19 entries (16 files):
- Figure 2/
- Figure 2/Fig2 c.avi
- Figure 2/Fig2 e.avi
- Figure 2/Fig2 M.avi
- Figure 2/Fig2 N.avi
- Figure 2/Fig2 rho.avi
- Figure 2/Fig2 v.avi
- Figure 3/
- Figure 3/Fig3 c.avi
- Figure 3/Fig3 e.avi
- Figure 3/Fig3 M.avi
- Figure 3/Fig3 N.avi
- Figure 3/Fig3 rho.avi
- Figure 3/Fig3 v.avi
- Figure 5/
- Figure 5/Fig5 c.avi
- Figure 5/Fig5 M.avi
- Figure 5/Fig5 N.avi
- Figure 5/Fig5 rho.avi
